# Supplementary material for: Progranulin aggravates lethal Candida albicans sepsis by regulating inflammatory response and antifungal immunity
Source: PLoS Pathog. 2022 Sep 19;18(9):e1010873. doi: 10.1371/journal.ppat.1010873 (PMC9521894; doi:10.1371/journal.ppat.1010873)
Supplement: S1 Data — (XLSX) [file ppat.1010873.s007.xlsx]

## Sheet: Figure 1A
Murine PGRN Expression
Kidney PGRN(ng/ml)								Serum PGRN(ng/ml)
Days	W1	W2	W3	W4	W5			Days	W1	W2	W3	W4	W5
0	88.0124	104.601	103.159	116.862	112.895			0	829.511	748.732	767.484	774.696	804.988
1	180.331	161.218	191.15	181.774	209.902			1	3131.71	2603.76	2954.28	3306.25	2396.04
4	316.646	234.424	154.727	352.347	247.2			4	3891.9	1735.39	1314.18	1783.06	2451.2
7	163.382	143.548	349.462	355.953	228.294			7	2185.44	4279.92	1266.58	2670.12	1663.4
9	272	411.765	410.118	310	223			9	1572.11	1585.62	1601.94	1453.79	2007.89
Liver PGRN(ng/ml)								Spleen PGRN(ng/ml)
Days	W1	W2	W3	W4	W5			Days	W1	W2	W3	W4	W5
0	77.5544	78.9969	72.8664	82.6031	78.2757			0	88.0124	71.3907	75.0301	72.3907	69.3907
1	132.369	124.796	131.287	138.139	107.486			1	89.4549	82.6031	107.125	103.519	93.0611
4	95.5854	139.22	130.205	148.597	124.5			4	127.32	117.944	97.0279	121.55	123.5
7	133.09	160.136	98.831	126.599	144.2			7	117.223	96.3067	145.712	116.141	112.535
9	154.59	166.94	218.781	225.232	270.617			9	113.104	133.255	84.539	90.0273	91.8854
Lung PGRN(ng/ml)								Brain PGRN(ng/ml)
Days	W1	W2	W3	W4	W5			Days	W1	W2	W3	W4	W5
0	39.3	30.8	36.8	31.8	34.8			0	59.8	54.8	55.3	56.7	64.8
1	32.8	31.3	52.3	34.6	36.8			1	96.8	79.8	95.3	76.3	74.8
4	69.8	57.3	47.8	53.8	45.7744			4	82.3	71.3	71.8	78.3	84.3
7	56.3	47.3	52.3	49.8	43.8			7	73.3	164.8	101.8	63.3	78.9
9	44.789	49.591	56.7538	42.837	51.5834			9	76.2	69.3	79.4	102.5	85.4

## Sheet: Figure 1B
Kidney PGRN(ng/ml)
Day0					Day4
WT	TLR2 KO	TLR4 KO	TLR7 KO	IFNAR KO	WT	TLR2 KO	TLR4 KO	TLR7 KO	IFNAR KO
91	77	67	81	91	296	301	111	240	259
92	91	78	85	92	299	321	104	297	291
95	96	85	86	85	271	337	96	304	298
87	93	97	81	81	316	281	96	326	313
81	83	96	96	82	359	265	89	337	326
Serum PGRN(ng/ml)
Day0					Day4
WT	TLR2 KO	TLR4 KO	TLR7 KO	IFNAR KO	WT	TLR2 KO	TLR4 KO	TLR7 KO	IFNAR KO
829.511	777	761	733	821	1678	1989	919	2112	1999
748.732	811	701	717	811	1899	1981	826	2216	1996
767.484	766	734	766	731	2217	2007	833	1899	1797
774.696	812	804	811	735	2219	2112	1014	2179	2219
804.988	733	811	833	756	2516	2379	1104	2617	2719

## Sheet: Figure 2A
WT VS PGRN KO Survival record
Days post infection	WT	PGRN KO	Note:
13	1		13days and 2hours
13	1		13days and 5hours
13	1		13days and 13hours
13	1		13days and 15hours
16	1		16days and 3hours
16	1		16days and 6hours
16	1		16days and 11hours
16	1		16days and 16hours
21	1		21days and 3hours
21	1		21days and 8hours
21	1		21days and 9hours
22	1		22days and 11hours
22	1		22days and 10hours
22	1		22days and 17hours
23	1		23days and 4hours
23	1		23days and 20hours
23	1		23days and 18hours
35	0		Over 35days and survive
35	0		Over 35days and survive
35	0		Over 35days and survive
22		1	22days and 6hours
22		1	22days and 10hours
23		1	23days and 4hours
23		1	23days and 9hours
23		1	23days and 14hours
35		0	Over 35days and survive
35		0	Over 35days and survive
35		0	Over 35days and survive
35		0	Over 35days and survive
35		0	Over 35days and survive
35		0	Over 35days and survive
35		0	Over 35days and survive
35		0	Over 35days and survive
35		0	Over 35days and survive
35		0	Over 35days and survive
35		0	Over 35days and survive
35		0	Over 35days and survive
35		0	Over 35days and survive
35		0	Over 35days and survive
35		0	Over 35days and survive
1=“death",0=survival

## Sheet: Figure 2B
WT VS PGRN KO Percentage of weight change(%)
Days post infection	WT										PGRN KO
1	100	100	100	100	100	100	100	100	100	100	100	100	100	100	100	100	100	100	100	100
2	88.8889	93.6893	92.6108	93.1193	90.4306	91.6667	95.9276	97.12	96.2	88.5714	95.5	96.5686	96.6184	93.5	97.1154	98.6547	98.2063	99.4	93.2	94.6429
3	87.963	91.7476	92.1182	92.2018	89.4737	95.8333	95.4751	96.3	95.4	83.3333	94.5	93.1373	95.1691	93	94.2308	98.6547	97.3094	98.3	92	92.8571
4	85.6481	90.7767	86.2069	88.9908	90.4306	96.7593	97.7376	95.1	96.7	82.8571	95.5	98.0392	94.2029	88.5	96.1538	102.691	99.1031	98.5	94.2	95.9821
5	81.9444	92.233	79.3103	89.9083	88.0383	101.389	95.4751	94.3	96.8	84.2857	86.5	97.0588	96.6184	91	99.5192	100.448	98.2063	96	95.6	100.446
6	76.8519	90.2913	75.3695	90.8257	91.3876	98.6111	96.8326	90.2	95.3	81.9048	87.5	101.471	94.2029	89	101.442	98.6547	96.4126	97.2	96.2	99.1071
7	74.537	83.9806	72.4138	88.9908	90.9091	93.0556	97.2851	91.2	94.2	79.5238	91	97.549	94.686	88.5	99.0385	99.1031	100.897	96.5	97.2	99.1071
8	72.6852	80.0971	71.4286	80.7339	88.5167	89.8148	94.5701	91.4	93.2	77.619	91.5	94.1176	87.4396	89.5	96.1538	98.2063	100	95.4	98	96.875
9	68.5185	84.466	69.9507	77.0642	83.7321	87.963	85.5204	90.1	91.2	73.8095	92.5	95.098	92.7536	91.5	93.75	96.4126	98.2063	95.2	99	97.3214
10	69.4444	84.9515	68.4729	84.8624	80.3828	91.6667	87.7828	89.2	90.2	75.2381	94.5	91.1765	89.372	89.5	99.0385	95.9641	98.6547	96.4	99.4	100.446
11	69.4444	89.3204	74.3842	89.4495	86.6029	85.6481	85.0679	88.4	89.6	78.0952	93.5	94.1176	92.2705	88	98.5577	99.1031	99.5516	96.8	98.3	98.6607
12	76.3889	86.8932	76.3547	86.2385	81.8182	79.6296	86.4253	86.8	89.2	76.6667	92.5	96.5686	89.8551	89	99.0385	100.897	101.794	97	97.2	98.2143
13	78.2407	89.3204	69.4581	85.7798	85.1675	73.6111	86.8778	85.2	88.4	75.7143	88	99.0196	93.2367	80.5	104.808	97.7578	99.1031	95	98	97.7679
14	71.2963	90.7767	Dead	84.8624	73.6842	Dead	77.8281	85.9	87.4	66.6667	88.5	99.0196	95.6522	76.5	96.6346	97.7578	100.448	94.2	100.2	97.7679
15	68.9815	89.3204		77.9817	81.3397		88.6878	84.3	88	71.4286	88.5	99.0196	93.2367	77	97.5962	95.5157	100	94	102.4	101.339
16	65.7407	85.9223		77.9817	76.555		90.4977	84	87.2	69.0476	88.5	100	94.686	78	100.481	91.4798	96.861	93.8	100.1	100
17	Dead	85.9223		74.7706	Dead		95.4751	84.5	87.4	69.0476	87.5	99.5098	94.2029	79.5	100.99	91.8182	98.6301	92	101.7	107.076
18		84		69.7248			89.1403	82	89	75.2381	79.5	95.5882	81.1594	76.5	100.51	88.6364	98.6175	91.6	102.4	105.288
19		83.1		69.7248			92.4528	79.4	88.6	80.6452	79.5	95.5882	81.1594	76.5	102	82.0961	101.358	91.4	103.2	105.116
20		79.3		68.8073			89.0995	78.5	84.2	82.8571	77	96.0784	79.2271	78.5	95.6522	76.7857	103.196	90.4	102.8	100.889
21		78.2		66.9725			90.7407	77.4	85.4	80.4598	74.5	98.0392	79.2271	77.5	94.7867	80.9091	99.5349	90.6	101.8	101.351
22		Dead		66.055			88.6256	69.4	83.5	81.2	69.5	100.98	80.1932	73	96.1165	84.1629	98.6667	90	104.5	100.901
23				Dead			86.3	66.3	84.2	82	68	100.49	79.2271	Dead	99	84.9315	99.5516	91.2	105.2	103.226
24							86.7	Dead	85.2	81.2	Dead	104.061	79.5		99.2	84.8	99.4	89.4	104.8	103.9
25							87.2		84.3	83		108.421	80.2031		99	85.6	99.7	88.7	104	104.5

## Sheet: Figure 2C
WT VS PGRN KO M-CASS Score
Days post infection	WT					PGRN KO
1	1	1.25	1.125	1.125	1	1	1.125	1.125	1	1
4	2.125	1.375	1.375	1.875	1.875	1.375	1.375	1.25	1.125	1.25
7	2.75	2.5	2.875	2.625	2.5	1.25	1.625	1.875	1.5	1.375
9	3.125	3.375	3.25	3.25	3.875	1.625	1.875	2.25	1.625	2.25
Day 1
Score Rules	W1	W2	W3	W4	W5	K1	K2	K3	K4	K5
Fur aspect	1	1	1	1	1	1	1	1	1	1
Activity	1	1	1	1	1	1	1	1	1	1
Posture	1	2	2	1	1	1	1	2	1	1
Behavior	1	1	1	1	1	1	1	1	1	1
Chest movements	1	1	1	1	1	1	1	1	1	1
Chest souds	1	1	1	1	1	1	1	1	1	1
Eyelids	1	1	1	1	1	1	1	1	1	1
Body weight loss	1	2	1	2	1	1	2	1	1	1
Sum up	8	10	9	9	8	8	9	9	8	8
Average	1	1.25	1.125	1.125	1	1	1.125	1.125	1	1
Day 4
Score Rules	W1	W2	W3	W4	W5	K1	K2	K3	K4	K5
Fur aspect	2	2	2	2	2	1	2	1	1	2
Activity	2	2	2	1	2	1	1	1	1	1
Posture	2	1	2	2	1	1	2	1	1	2
Behavior	2	2	2	2	2	1	1	2	2	1
Chest movements	2	2	2	2	2	2	1	1	1	1
Chest souds	2	2	2	2	2	1	1	1	1	1
Eyelids	2	3	2	2	2	2	1	1	1	1
Body weight loss	3	2	2	2	2	2	2	2	1	1
Sum up	17	16	16	15	15	11	11	10	9	10
Average	2.125	2	2	1.875	1.875	1.375	1.375	1.25	1.125	1.25
Day 7
Score Rules	W1	W2	W3	W4	W5	K1	K2	K3	K4	K5
Fur aspect	2	3	3	3	3	1	2	1	1	2
Activity	3	3	3	2	2	1	1	2	2	1
Posture	3	2	2	3	2	1	2	1	1	1
Behavior	3	3	3	3	2	1	2	1	1	1
Chest movements	3	2	3	2	3	2	1	1	2	1
Chest souds	3	2	3	2	3	1	2	1	2	1
Eyelids	2	2	3	3	2	1	1	1	1	2
Body weight loss	3	3	3	3	3	2	2	2	2	2
Sum up	22	20	23	21	20	10	13	10	12	11
Average	2.75	2.5	2.875	2.625	2.5	1.25	1.625	1.25	1.5	1.375
Day 9
Score Rules	W1	W2	W3	W4	W5	K1	K2	K3	K4	K5
Fur aspect	3	3	3	3	4	2	2	1	1	2
Activity	3	4	3	3	4	2	1	2	2	1
Posture	3	4	3	3	3	1	2	1	1	1
Behavior	4	3	4	4	4	1	2	1	2	2
Chest movements	3	3	3	3	4	2	2	2	2	2
Chest souds	3	3	3	3	4	1	2	2	1	2
Eyelids	3	3	3	3	4	2	2	2	2	1
Body weight loss	3	4	4	4	4	2	2	2	2	2
Sum up	25	27	26	26	31	13	15	13	13	13
Average	3.125	3.375	3.25	3.25	3.875	1.625	1.875	1.625	1.625	1.625

## Sheet: Figure 2D
WT VS PGRN KO Kidney Pathology Score
Days post infection	WT					PGRN KO
1	5	5	6	6	5	4	5	4	3	5
4	11	11	12	8	9	7	6	7	7	5
7	12	12	11	11	11	6	8	6	7	7
9	12	13	12	10	11	6	8	7	7	5

## Sheet: Figure 2E
WT VS PGRN KO fungal burden
Kidney fungal burden (CFU/g x 10^4)
Days	WT					PGRN KO
	W1	W2	W3	W4	W5	K1	K2	K3	K4	K5
1	1.33333	1.46667	3.2	1.8	3.33333	5.66667	1.13333	2.46667	1.2	2.33333
4	3.13333	2.9	2.1	1.9	6	5	5.2	4	8.1	6.9
7	140	90	132	73	141	124.667	68	82	100	192
9	416	504	564	474	329	2.66667	76	13.3	93	122
WT vs PGRN KO Spleen fungal burden( CFU/g x 10^2)
Days	WT					PGRN KO
	W1	W2	W3	W4	W5	K1	K2	K3	K4	K5
1	8.66667	9.3	6.7	6.6	8	15.3333	11.3	7.3	8.7	10.3
4	15.3333	21.3	16.3	14.7	14	20.6667	17.3	21	16.3	28
7	0.666667	1.3	0	0	0.5	0.333333	1.3	0.8	0	0
9	0	0.67	0	0	0	0	0	0	0.33	0
WT vs PGRN KO Brain fungal burden (CFU/g x 10^2)
Days	WT					PGRN KO
	W1	W2	W3	W4	W5	K1	K2	K3	K4	K5
1	96.6667	116.67	66.67	76.67	86.67	113.333	126.67	86.67	83.33	85.6
4	0	0	0	0	0	0	0	0	0	0
7	0	0	0	0	0	0	0	0	0	0
9	0	0	0	0	0	0	0	0	0	0
WT vs PGRN KO Lung fungal burden CFU/g x 10^2
Days	WT					PGRN KO
	W1	W2	W3	W4	W5	K1	K2	K3	K4	K5
1	11.3333	10.6	12.6	8	13.3	10	12	10	12.6	8.7
4	0	0	0	0	0	0	0	0	0	0
7	0	0	0	0	0	0	0	0	0	0
9	0	0	0	0	0	0	0	0	0	0

## Sheet: Figure 2G
Kidney fungal burden MFI/mm^2（Calcofluor white staining and quantificated by image J)
Days	WT					PGRN KO
	W1	W2	W3	W4	W5	K1	K2	K3	K4	K5
1	1.314	1.592	1.656	2.542	1.904	1.429	0.984	1.827	1.764	2.064
4	1.243	2.187	1.928	2.06	2.367	1.191	2.432	1.892	1.294	1.265
7	28.989	10.349	16.428	22.271	21.596	7.879	19.675	10.246	17.824	16.528
9	54.198	67.829	69.426	72.861	63.408	11.296	8.298	10.324	14.565	19.692

## Sheet: Figure 3A
WT-KO vs KO-WT BM transfer Kidney PGRN(ng/ml)
	WT-KO					KO-WT
Day 0	110	92	88	85	78	21	31	15	16	18
Day 4	409	399	378	361	362	161	162	169	171	173
WT-KO vs KO-WT BM transfer Liver PGRN(ng/ml)
	WT-KO					KO-WT
Day 0	112	104	115	82	98	52	48	54	27	24
Day 4	234	236	267	278	270	156	162	163	164	154
WT-KO vs KO-WT BM transfer Lung PGRN(ng/ml)
	WT-KO					KO-WT
Day 0	25	26	29	22	19	5	6	7	8	5
Day 4	70	66	57	46	43	39	38	36	35	30

## Sheet: Figure 3B
BM transfer Survival record
Days post infection	WT-WT	KO- KO	WT-KO	KO-WT	Note:
12	1				12days and 7hours
13	1				13days and 10hours
15	1				15days and 6hours
17	1				17days and 12hours
20	1				20days and 14hours
22	1				22days and 9hours
24	1				24days and 10hours
25	0				Over 25days and survive
25	0				Over 25days and survive
25	0				Over 25days and survive
16		1			16days and 12hours
21		1			21days and 8hours
24		1			24days and 10hours
25		0			Over 25days and survive
25		0			Over 25days and survive
25		0			Over 25days and survive
25		0			Over 25days and survive
25		0			Over 25days and survive
25		0			Over 25days and survive
25		0			Over 25days and survive
13			1		13days and 6hours
14			1		14days and 8hours
17			1		17days and 5hours
18			1		18days and 10hours
20			1		20days and 9hours
24			1		24days and 12hours
25			0		Over 25days and survive
25			0		Over 25days and survive
25			0		Over 25days and survive
25			0		Over 25days and survive
15				1	15days and 16hours
19				1	19days and 7hours
22				1	22days and 10hours
26				1	26days and 13hours
26				0	Over 26days and survive
26				0	Over 26days and survive
26				0	Over 26days and survive
26				0	Over 26days and survive
26				0	Over 26days and survive
26				0	Over 26days and survive
1=“death",0=survival

[truncated: 55 more sheets: Figure 3C, Figure 4A, Figure 4B, Figure 4C, Figure 4D, Figure 4E, Figure 4F, Figure 4G, Figure 4H, Figure 5B, Figure 5C, Figure 5D, Figure 5E, Figure 6A, Figure 6B, Figure 6C, Figure 6D, Figure 6E, Figure 6F, Figure 6G …]
